# Supplementary material for: Proteomic analysis of plasma membranes isolated from undifferentiated and differentiated HepaRG cells
Source: Proteome Sci. 2012 Aug 2;10:47. doi: 10.1186/1477-5956-10-47 (PMC3527237; doi:10.1186/1477-5956-10-47)
Supplement: Additional file 1 — Table S1. LC/MS/MS experiment (experiment #1) of the proteins from the plasma membranes of undifferentiated (−) and differentiated (+) cells. [file 1477-5956-10-47-S1.xls]

## Sheet: Sheet1
Undifferentiated (-) cells							Differentiated (+) cells
Protein Accession #	Protein_description	Protein_score	Protein_mass	Peptides_matched		Protein Accession #	Protein_description	Protein_score	Protein_mass	Peptides_matched
gi|28614	aldolase A [Homo sapiens]	251	39706	15		gi|30749518	Chain A, Crystal Structure Of Human Liver Carboxylesterase In Complex With Tacrine	1239	60692	52
gi|4757756	annexin A2 isoform 2 [Homo sapiens]	213	38808	6		gi|4757756	annexin A2 isoform 2 [Homo sapiens]	957	38808	22
gi|134665	RecName: Full=superoxidase dismutase [Mn], mitochondrial, Flags: prescursor	193	24878	11		gi|13937981	Peptidylprolyl isomerase A (cyclophilin A) [Homo sapiens]	428	18228	14
gi|179930	carboxylesterase [Homo sapiens]	181	56446	12		gi|37267	transketolase [Homo sapiens]	474	68435	20
gi|2906146	malate dehydrogenase precursor [Homo sapiens]	173	35965	10		gi|693933	2-phosphopyruvate-hydratase alpha-enolase [Homo sapiens]	913	47421	33
gi|31645	glyceraldehyde-3-phosphate dehydrogenase [Homo sapiens]	162	36202	4		gi|2981743	Chain A, Secypa Complexed With Hagpia (Pseudo-Symmetric Monomer)	425	18018	15
gi|205830271	RecName: Full=Putative annexin A2-like protein; AltName: Full=Annexin A2 pseudogene 2; AltName: Full=Lipocortin II pseudogene	157	38806	4		gi|35505	pyruvate kinase [Homo sapiens]	380	58411	14
gi|30841303	manganese-containing superoxide dismutase [Homo sapiens]	154	23658	10		gi|31645	glyceraldehyde-3-phosphate dehydrogenase [Homo sapiens]	696	36202	18
gi|181250	cyclophilin [Homo sapiens]	146	22654	2		gi|1633054	Chain A, Cyclophilin A Complexed With Dipeptide Gly-Pro	425	18098	14
gi|40068518	6-phosphogluconate dehydrogenase, decarboxylating [Homo sapiens]	116	53619	2		gi|860986	protein disulfide isomerase [Homo sapiens]	288	57043	7
gi|15012080	ACAT1 protein [Homo sapiens]	106	17475	3		gi|291463384	Chain K, Acetyl-Cypa:cyclosporine Complex	425	18212	14
gi|119606862	hCG2017792, isoform CRA_b [Homo sapiens]	93	33117	6		gi|215273984	RecName: Full=Putative inactive carboxylesterase 4; AltName: Full=Inactive carboxylesterase 1 pseudogene 1; AltName: Full=Placental carboxylesterase 3; Short=PCE-3; Flags: Precursor	240	30773	10
gi|1723158	dihydrodiol dehydrogenase/bile acid-binding protein [Homo sapiens]	93	37067	6		gi|4557305	fructose-bisphosphate aldolase A isoform 1 [Homo sapiens]	516	39851	23
gi|134133226	POTE ankyrin domain family member E [Homo sapiens]	81	122882	2		gi|291463380	Chain B, Free Acetyl-Cypa Orthorhombic Form	425	18765	14
gi|4502013	adenylate kinase 2, mitochondrial isoform a [Homo sapiens]	76	26689	3		gi|6009628	brain carboxylesterase hBr3 [Homo sapiens]	218	62584	6
gi|119574514	hCG1997574, isoform CRA_a [Homo sapiens]	76	29852	7		gi|34789	muscle-specific enolase [Homo sapiens]	341	47271	13
gi|312137	fructose bisphosphate aldolase [Homo sapiens]	72	39816	2		gi|999892	Chain A, Crystal Structure Of Recombinant Human Triosephosphate Isomerase At 2.8 Angstroms Resolution. Triosephosphate Isomerase Related Human Genetic Disorders And Comparison With The Trypanosomal Enzyme	271	26807	8
gi|291463380	Chain B, Free Acetyl-Cypa Orthorhombic Form	72	18765	3		gi|306891	90kDa heat shock protein [Homo sapiens]	210	83584	8
gi|5802974	thioredoxin-dependent peroxide reductase, mitochondrial isoform a precursor [Homo sapiens]	67	28017	3		gi|4505591	peroxiredoxin-1 [Homo sapiens]	189	22324	9
gi|257476	glutathione S-transferase A2 subunit [Homo sapiens]	66	25590	4		gi|181250	cyclophilin [Homo sapiens]	164	22654	7
gi|12653507	Glutamic-oxaloacetic transaminase 2, mitochondrial (aspartate aminotransferase 2) [Homo sapiens]	64	47858	1		gi|61656603	Heat shock protein HSP 90 -alpha 2	644	98622	28
gi|215273984	RecName: Full=Putative inactive carboxylesterase 4; AltName: Full=Inactive carboxylesterase 1 pseudogene 1; AltName: Full=Placental carboxylesterase 3; Short=PCE-3; Flags: Precursor	60	30773	2		gi|55959290	annexin A1 [Homo sapiens]	300	22741	5
gi|5031857	L-lactate dehydrogenase A chain isoform 1 [Homo sapiens]	60	36950	1		gi|1710248	protein disulfide isomerase-related protein 5 [Homo sapiens]	189	46512	5
gi|15082234	L-lactate dehydrogenase A-like 6B [Homo sapiens]	60	42372	1		gi|63055057	beta-actin-like protein 2 [Homo sapiens]	240	42318	6
gi|809185	Chain A, The Effect Of Metal Binding On The Structure Of Annexin V And Implications For Membrane Binding	58	35840	4		gi|5729877	heat shock cognate 71 kDa protein isoform 1 [Homo sapiens]	182	71082	8
gi|17389815	Triosephosphate isomerase 1 [Homo sapiens]	57	26910	3		gi|62088648	tumor rejection antigen (gp96) 1 variant [Homo sapiens]	181	66140	8
gi|4507913	wiskott-Aldrich syndrome protein family member 1	56		3		gi|4505763	phosphoglycerate kinase 1 [Homo sapiens]	236	44985	6
gi|511635	delta3, delta2-enoyl-CoA isomerase [Homo sapiens]	54	29660	3		gi|386758	GRP78 precursor [Homo sapiens]	173	72185	7
gi|119626189	genethonin 1, isoform CRA_c [Homo sapiens]	53	42871	1		gi|2906146	malate dehydrogenase precursor [Homo sapiens]	214	35965	6
gi|56554357	Chain A, Binary Structure Of Human Decr Solved By Semet Sad.	52	32328	4		gi|34709	manganese superoxide dismutase (MnSOD) [Homo sapiens]	116	24891	7
gi|148733138	ubiquitously transcribed tetratricopeptide repeat protein Y-linked transcript variant 35 [Homo sapiens]	46	135009	2		gi|32189394	ATP synthase subunit beta, mitochondrial precursor [Homo sapiens]	327	56525	7
gi|872121	isocitrate dehydrogenase (NADP+) [Homo sapiens]	46	51372	1		gi|4505753	phosphoglycerate mutase 1 [Homo sapiens]	194	28900	5
gi|37267	transketolase [Homo sapiens]	45	68435	1		gi|4826898	profilin-1 [Homo sapiens]	115	15216	5
gi|6318196	UCC1 protein [Homo sapiens]	45	20162	1		gi|21361176	retinal dehydrogenase 1 [Homo sapiens]	146	55454	6
gi|182640	rapamycin-binding protein [Homo sapiens]	44	15758	1		gi|438069	thiol-specific antioxidant protein [Homo sapiens]	113	22014	5
gi|438069	thiol-specific antioxidant protein [Homo sapiens]	40	22014	1		gi|178375	aldehyde dehydrogenase [Homo sapiens]	142	50703	6
						gi|930063	neurone-specific enolase [Homo sapiens]	184	47467	10
						gi|5453549	peroxiredoxin-4 precursor [Homo sapiens]	109	30749	5
						gi|809185	Chain A, The Effect Of Metal Binding On The Structure Of Annexin V And Implications For Membrane Binding	168	35840	5
						gi|11128019	cytochrome c [Homo sapiens]	93	11855	3
						gi|458470	carboxylesterase [Homo sapiens]	168	62643	6
						gi|1065111	Chain A, High Resolution Solution Nmr Structure Of Mixed Disulfide Intermediate Between Mutant Human Thioredoxin And A 13 Residue Peptide Comprising Its Target Site In Human Nfkb	92	11629	2
						gi|312137	fructose bisphosphate aldolase [Homo sapiens]	166	39816	4
						gi|913159	neuropolypeptide h3 [human, brain, Peptide, 186 aa]	92	21027	2
						gi|189238	neuroleukin [Homo sapiens]	135	63377	6
						gi|38648667	Fatty acid synthase [Homo sapiens]	131	275850	8
						gi|4503143	cathepsin D preproprotein [Homo sapiens]	140	45037	7
						gi|1065322	Chain A, A Surface Mutant (G82r) Of A Human Alpha-Glutathione S- Transferase Shows Decreased Thermal Stability And A New Mode Of Molecular Association In The Crystal	82	25632	9
						gi|6729803	Chain A, Heat-Shock 70kd Protein 42kd Atpase N-Terminal Domain	129	41973	3
						gi|189617	protein PP4-X [Homo sapiens]	136	36262	2
						gi|4758304	protein disulfide-isomerase A4 precursor [Homo sapiens]	122	73229	5
						gi|1040689	Human Diff6,H5,CDC10 homologue [Homo sapiens]	129	47069	4
						gi|544759	biliverdin-IX beta reductase isozyme I {EC 1.3.1.24} [human, liver, Peptide, 204 aa]	81	21960	2
						gi|62897129	heat shock 70kDa protein 8 isoform 1 variant [Homo sapiens]	122	71083	8
						gi|556516	dihydrodiol dehydrogenase isoform DD1 [Homo sapiens]	129	35170	5
						gi|1421609	Chain A, X-Ray Structure Of Nm23 Human Nucleoside Diphosphate Kinase B Complexed With Gdp At 2 Angstroms Resolution	70	17270	4
						gi|20070125	protein disulfide-isomerase precursor [Homo sapiens]	100	57480	9
						gi|729433	RecName: Full=Protein disulfide-isomerase A3; AltName: Full=58 kDa glucose-regulated protein; AltName: Full=58 kDa microsomal protein; Short=p58; AltName: Full=Disulfide isomerase ER-60; AltName: Full=Endoplasmic reticulum resident protein 57; Short	99	57293	4
						gi|31179	enolase [Homo sapiens]	70	49845	1
						gi|4757900	calreticulin precursor [Homo sapiens]	94	48283	3
						gi|5031857	L-lactate dehydrogenase A chain isoform 1 [Homo sapiens]	118	36950	7
						gi|5031635	cofilin-1 [Homo sapiens]	66	18719	1
						gi|1082886	tumor necrosis factor type 1 receptor associated protein TRAP-1 - human	86	75694	2
						gi|18204869	TUBA1B protein [Homo sapiens]	101	37707	3
						gi|5802966	destrin isoform a [Homo sapiens]	66	18950	2
						gi|119602577	plectin 1, intermediate filament binding protein 500kDa, isoform CRA_b [Homo sapiens]	85	235116	5
						gi|5802974	thioredoxin-dependent peroxide reductase, mitochondrial isoform a precursor [Homo sapiens]	58	28017	1
						gi|41322916	plectin isoform 1 [Homo sapiens]	84	533462	12
						gi|5174539	malate dehydrogenase, cytoplasmic isoform 2 [Homo sapiens]	88	36631	4
						gi|292059	MTHSP75 [Homo sapiens]	82	74019	1
						gi|498574	adenine phosphoribosyltransferase [Homo sapiens]	56	3532	1
						gi|4503483	elongation factor 2 [Homo sapiens]	81	96246	4
						gi|4262000	14-3-3 protein/cytosolic phospholipase A2 [Homo sapiens]	78	8009	1
						gi|3212355	Chain A, P11 (S100a10), Ligand Of Annexin Ii	54	11179	1
						gi|188492	heat shock-induced protein [Homo sapiens]	80	70755	2
						gi|21465695	Chain A, Human 3alpha-Hsd Type 3 In Ternary Complex With Nadp And Testosterone	77	37095	5
						gi|179930	carboxylesterase [Homo sapiens]	51	56446	2
						gi|4758012	clathrin heavy chain 1 [Homo sapiens]	68	193260	2
						gi|35830	ubiquitin activating enzyme E1 [Homo sapiens]	57	118799	2
						gi|4507793	ubiquitin-conjugating enzyme E2 N [Homo sapiens]	48	17184	1
						gi|4507953	14-3-3 protein zeta/delta [Homo sapiens]	71	27899	2
						gi|4507913	wiskott-Aldrich syndrome protein family member 1 [Homo sapiens]	48		1
						gi|230867	Chain R, Twinning In Crystals Of Human Skeletal Muscle D- Glyceraldehyde-3-Phosphate Dehydrogenase	52	36024	1
						gi|662841	heat shock protein 27 [Homo sapiens]	47	22427	2
						gi|4505257	moesin [Homo sapiens]	48	67892	2
						gi|4507357	transgelin-2 [Homo sapiens]	46	22548	3
						gi|1942977	Chain A, Macrophage Migration Inhibitory Factor (Mif)	46	12612	1
						gi|4506467	radixin [Homo sapiens]	48	68635	2
						gi|188590	myosin light chain 3 [Homo sapiens]	45	17091	1
						gi|6457378	cytovillin 2 [Homo sapiens]	48	16294	4
						gi|4505751	profilin-2 isoform b [Homo sapiens]	44	15421	2
						gi|6063147	ezrin [Homo sapiens]	48	19281	3
						gi|984325	phosphogluconate dehydrogenase [Homo sapiens]	62	53631	1
						gi|229532	ubiquitin	43	8446	1
						gi|61104911	heat shock protein 90Bb [Homo sapiens]	48	49377	3
						gi|5453790	nicotinamide N-methyltransferase [Homo sapiens]	60	30011	1
						gi|159162145	Chain A, Rotamer Strain As A Determinant Of Protein Structural Specificity	43	8560	1
						gi|325533983	Chain A, Crystal Structure Of The Globular Domain Of Human Calreticulin	46	30264	2
						gi|119590453	EDAR-associated death domain, isoform CRA_a [Homo sapiens]	59	42657	3
						gi|4506669	60S acidic ribosomal protein P1 isoform 1 [Homo sapiens]	40	11621	1
						gi|577295	KIAA0088 [Homo sapiens]	46	107158	4
						gi|4507025	electrogenic sodium bicarbonate cotransporter 1 isoform 2 [Homo sapiens]	45	116820	1
						gi|178743	apurinic endonuclease [Homo sapiens]	58	35959	1
						gi|189597	pancreatic tumor-related protein [Homo sapiens]	57	41589	1
						gi|311772317	Chain A, Crystal Structure Of Human Nad Kinase	40	40324	4
						gi|4504067	aspartate aminotransferase, cytoplasmic [Homo sapiens]	56	46447	4
						gi|684936	peptide with resemblance to the actin family; the actual start of the coding region has not been determined [Homo sapiens]	53	34701	1
						gi|5630077	similar to ALR; similar to AAC51735 (PID:g2358287) [Homo sapiens]	49	203526	2
						gi|4506667	60S acidic ribosomal protein P0 [Homo sapiens]	48	34423	1
						gi|896473	iron-responsive regulatory protein/iron regulatory protein 1 [Homo sapiens]	24	90270	2
						gi|13489087	leukocyte elastase inhibitor [Homo sapiens]	46	42829	1
						gi|12652935	SUMF2 protein [Homo sapiens]	45	27410	1
						gi|4504447	heterogeneous nuclear ribonucleoproteins A2/B1 isoform A2 [Homo sapiens]	45	36041	1
						gi|15082234	L-lactate dehydrogenase A-like 6B [Homo sapiens]	44	42372	1
						gi|5803225	14-3-3 protein epsilon [Homo sapiens]	44	29326	2
						gi|4759140	Na(+)/H(+) exchange regulatory cofactor NHE-RF1 [Homo sapiens]	42	39130	1
						gi|4826643	annexin A3 [Homo sapiens]	41	36524	2
						gi|332841153	PREDICTED: heat shock protein 105 kDa isoform 1 [Pan troglodytes]	40	98196	3
