# Supplementary material for: Proteomic analysis of plasma membranes isolated from undifferentiated and differentiated HepaRG cells
Source: Proteome Sci. 2012 Aug 2;10:47. doi: 10.1186/1477-5956-10-47 (PMC3527237; doi:10.1186/1477-5956-10-47)
Supplement: Additional file 2 — Table S2. LC/MS/MS experiment (experiment #2) of the proteins from the plasma membranes of undifferentiated (−) and differentiated (+) cells. [file 1477-5956-10-47-S2.xls]

## Sheet: Sheet1
Undifferentiated (-) cells								Differentiated (+) cells
Protein Accession #	Protein_description	Protein_score	Protein_mass	Peptides_matched			Protein Accession #	Protein_description	Protein_score	Protein_mass	Peptides_matched
gi|458470	carboxylesterase [Homo sapiens]	734	62643	39			gi|306891	90kDa heat shock protein [Homo sapiens]	807	83584	30
gi|32189394	ATP synthase subunit beta, mitochondrial precursor [Homo sapiens]	566	56525	17			gi|1633054	Chain A, Cyclophilin A Complexed With Dipeptide Gly-Pro	416	18098	13
gi|31645	glyceraldehyde-3-phosphate dehydrogenase [Homo sapiens]	238	36202	7			gi|4507677	endoplasmin precursor [Homo sapiens]	743	92696	38
gi|1710248	protein disulfide isomerase-related protein 5 [Homo sapiens]	189	46512	5			gi|75766275	Chain A, Crystal Structure Of Human Cypa Mutant K131a	328	18040	12
gi|215273984	RecName: Full=Putative inactive carboxylesterase 4; AltName: Full=Inactive carboxylesterase 1 pseudogene 1; AltName: Full=Placental carboxylesterase 3; Short=PCE-3; Flags: Precursor	177	30773	9			gi|61656603	Heat shock protein HSP 90 - alpha 2 [Homo sapiens]	644	98662	28
gi|62088648	tumor rejection antigen (gp96) 1 variant [Homo sapiens]	143	66140	4			gi|179930	carboxylesterase [Homo sapiens]	277	56446	16
gi|28614	aldolase A [Homo sapiens]	129	39706	3			gi|2981743	Chain A, Secypa Complexed With Hagpia (Pseudo-Symmetric Monomer)	310	18018	11
gi|18645167	Annexin A2 [Homo sapiens]	127	38780	7			gi|4757756	annexin A2 isoform 2 [Homo sapiens]	274	38808	8
gi|4758304	protein disulfide-isomerase A4 precursor [Homo sapiens]	87	73229	2			gi|4826898	profilin-1 [Homo sapiens]	245	15216	7
gi|31179	enolase [Homo sapiens]	73	49845	2			gi|342350777	Chain A, Human Annexin V With Incorporated Methionine Analogue Azidohomoalanine	225	35811	7
gi|34707	Manganese superoxide dismutase [Homo sapiens]	73	24866	4			gi|20521736	KIAA1027 protein [Homo sapiens]	472	272762	17
gi|4505591	peroxiredoxin-1 [Homo sapiens]	69	22324	2			gi|32189394	ATP synthase subunit beta, mitochondrial precursor [Homo sapiens]	189	56525	4
gi|4502013	adenylate kinase 2, mitochondrial isoform a [Homo sapiens]	63	26689	2			gi|157833780	Chain A, Human Annexin V With Proline Substitution By Thioproline	225	36041	7
gi|178390	aldehyde dehydrogenase [Homo sapiens]	62	56858	3			gi|53791219	filamin A [Homo sapiens]	469	280069	18
gi|4504505	peroxisomal multifunctional enzyme type 2 isoform 2 [Homo sapiens]	57	80092	2			gi|31645	glyceraldehyde-3-phosphate dehydrogenase [Homo sapiens]	169	36202	4
gi|4503285	aldo-keto reductase family 1 member C2 isoform 1 [Homo sapiens]	55	37111	2			gi|14327942	HSP90B1 protein [Homo sapiens]	337	35599	17
gi|1723158	dihydrodiol dehydrogenase/bile acid-binding protein [Homo sapiens]	55	37067	2			gi|28614	aldolase A [Homo sapiens]	175	39706	7
gi|6009628	brain carboxylesterase hBr3 [Homo sapiens]	54	62584	4			gi|662841	heat shock protein 27 [Homo sapiens]	169	22427	7
gi|386758	GRP78 precursor [Homo sapiens]	54	72185	1			gi|999892	Chain A, Crystal Structure Of Recombinant Human Triosephosphate Isomerase At 2.8 Angstroms Resolution. Triosephosphate Isomerase Related Human Genetic Disorders And Comparison With The Trypanosomal Enzyme	164	26807	5
gi|303618	phospholipase C-alpha [Homo sapiens]	53	57065	3			gi|35505	pyruvate kinase [Homo sapiens]	160	58411	5
gi|4507913	wiskott-Aldrich syndrome protein family membe	52		2			gi|693933	2-phosphopyruvate-hydratase alpha-enolase [Homo sapiens]	158	47421	5
gi|5031857	L-lactate dehydrogenase A chain isoform 1 [Homo sapiens]	46	36950	2			gi|4503483	elongation factor 2 [Homo sapiens]	255	96246	13
gi|31746	glutathione-insulin transhydrogenase (216 AA) [Homo sapiens]	46	25107	1			gi|5729877	heat shock cognate 71 kDa protein isoform 1 [Homo sapiens]	153	71082	3
gi|5802974	thioredoxin-dependent peroxide reductase, mitochondrial isoform a precursor [Homo sapiens]	44	28017	2			gi|4505591	peroxiredoxin-1 [Homo sapiens]	145	22324	10
gi|306891	90kDa heat shock protein [Homo sapiens]	40	83584	2			gi|6525069	tumor necrosis factor type 1 receptor associated protein [Homo sapiens]	249	80246	5
							gi|4502101	annexin A1 [Homo sapiens]	150	38918	2
							gi|189617	protein PP4-X [Homo sapiens]	142	36262	2
							gi|4758012	clathrin heavy chain 1 [Homo sapiens]	237	193260	9
							gi|34419635	70kDa heat shock protein 6 [Homo sapiens]	127	71440	2
							gi|4507357	transgelin-2 [Homo sapiens]	138	22548	3
							gi|577295	KIAA0088 [Homo sapiens]	224	107158	15
							gi|35830	ubiquitin activating enzyme E1 [Homo sapiens]	224	118799	9
							gi|6470150	BiP protein [Homo sapiens]	109	71002	3
							gi|5453790	nicotinamide N-methyltransferase [Homo sapiens]	115	30011	4
							gi|181402	epidermal cytokeratin 2 [Homo sapiens]	222	66110	9
							gi|5803227	14-3-3 protein theta [Homo sapiens]	101	28032	4
							gi|38648667	Fatty acid synthase [Homo sapiens]	206	275850	22
							gi|31746	glutathione-insulin transhydrogenase (216 AA) [Homo sapiens]	100	25107	4
							gi|1421609	Chain A, X-Ray Structure Of Nm23 Human Nucleoside Diphosphate Kinase B Complexed With Gdp At 2 Angstroms Resolution	100	17270	5
							gi|438069	thiol-specific antioxidant protein [Homo sapiens]	99	22014	4
							gi|61104911	heat shock protein 90Bb [Homo sapiens]	170	49377	7
							gi|4758304	protein disulfide-isomerase A4 precursor [Homo sapiens]	89	73229	2
							gi|5802974	thioredoxin-dependent peroxide reductase, mitochondrial isoform a precursor [Homo sapiens]	98	28017	4
							gi|3318841	Chain A, Horf6 A Novel Human Peroxidase Enzyme	97	25011	4
							gi|230867	Chain R, Twinning In Crystals Of Human Skeletal Muscle D- Glyceraldehyde-3-Phosphate Dehydrogenase	83	36024	4
							gi|5031857	L-lactate dehydrogenase A chain isoform 1 [Homo sapiens]	95	36950	5
							gi|4507877	vinculin isoform VCL [Homo sapiens]	141	117220	6
							gi|1710248	protein disulfide isomerase-related protein 5 [Homo sapiens]	74	46512	2
							gi|5031635	cofilin-1 [Homo sapiens]	91	18719	2
							gi|83753119	Chain A, Crystal Structure Of Human Full-Length Vinculin (Residues 1- 1066)	130	116498	3
							gi|157879202	Chain B, Crystal Structures Of Native And Inhibited Forms Of Human Cathepsin D: Implications For Lysosomal Targeting And Drug Design	86	26511	7
							gi|74722493	RecName: Full=Putative heat shock protein HSP 90-alpha A4; AltName: Full=Heat shock 90 kDa protein 1 alpha-like 2; AltName: Full=Heat shock protein 90-alpha D; Short=Heat shock protein 90Ad	126	47796	4
							gi|181250	cyclophilin [Homo sapiens]	86	22654	3
							gi|182855	80K-H protein [Homo sapiens]	125	60228	4
							gi|37267	transketolase [Homo sapiens]	68	68435	3
							gi|1065111	Chain A, High Resolution Solution Nmr Structure Of Mixed Disulfide Intermediate Between Mutant Human Thioredoxin And A 13 Residue Peptide Comprising Its Target Site In Human Nfkb	85	11629	2
							gi|1477646	plectin [Homo sapiens]	122	520111	21
							gi|4507953	14-3-3 protein zeta/delta [Homo sapiens]	85	27899	6
							gi|2138314	lysyl hydroxylase isoform 2 [Homo sapiens]	111	85351	2
							gi|283807248	Chain A, Crystal Structure Analysis Of W21a Mutant Of Human Gsta1-1 In Complex With S-Hexylglutathione	77	25557	6
							gi|6005942	transitional endoplasmic reticulum ATPase [Homo sapiens]	108	89950	4
							gi|1065322	Chain A, A Surface Mutant (G82r) Of A Human Alpha-Glutathione S- Transferase Shows Decreased Thermal Stability And A New Mode Of Molecular Association In The Crystal	73	25632	7
							gi|799177	100 kDa coactivator [Homo sapiens]	103	100313	3
							gi|13278966	CAND1 protein [Homo sapiens]	103	62196	1
							gi|4505753	phosphoglycerate mutase 1 [Homo sapiens]	72	28900	5
							gi|5107666	Chain A, Structure Of Importin Beta Bound To The Ibb Domain Of Importin Alpha	90	98484	2
							gi|4506607	60S ribosomal protein L18 [Homo sapiens]	70	21735	1
							gi|158937236	puromycin-sensitive aminopeptidase [Homo sapiens]	84	103895	3
							gi|51095102	similar to ribosomal protein L18; 60S ribosomal protein L18 [Homo sapiens]	70	25078	1
							gi|119598503	hCG1644127, isoform CRA_a [Homo sapiens]	40	7413	1
							gi|119604641	hCG1642820 [Homo sapiens]	40	9680	1
							gi|34789	muscle-specific enolase [Homo sapiens]	69	47271	2
							gi|4503477	elongation factor 1-beta [Homo sapiens]	68	24919	1
							gi|183351	glycogen phosphorylase type IV [Homo sapiens]	61	41639	1
							gi|544759	biliverdin-IX beta reductase isozyme I {EC 1.3.1.24} [human, liver, Peptide, 204 aa]	65	21960	1
							gi|5825506	fatty acid synthase/estrogen receptor fusion protein [Homo sapiens]	61	45641	2
							gi|508285	Rab5c-like protein, similar to Canis familiaris Rab5c protein, PIR Accession Number S38625 [Homo sapiens]	62	23781	1
							gi|12667788	myosin-9 [Homo sapiens]	54	227646	3
							gi|4218955	gamma-filamin	54		4
							gi|4758484	glutathione S-transferase omega-1 isoform 1 [Homo sapiens]	60	27833	1
							gi|20520997	KIAA0320 [Homo sapiens]	50	204802	4
							gi|119599627	hCG1646871 [Homo sapiens]	60	29577	1
							gi|15929398	Cytochrome c, somatic [Homo sapiens]	58	11858	2
							gi|145309046	POTE-2 alpha-actin [Homo sapiens]	44	122946	2
							gi|4432754	ribosomal protein L27a [Homo sapiens]	57	3706	1
							gi|5257007	beta-cop homolog [Homo sapiens]	44	108211	2
							gi|896473	iron-responsive regulatory protein/iron regulatory protein 1 [Homo sapiens]	42	90270	2
							gi|34707	Manganese superoxide dismutase [Homo sapiens]	55	24866	1
							gi|4506715	40S ribosomal protein S28 [Homo sapiens]	55	7893	2
							gi|3212355	Chain A, P11 (S100a10), Ligand Of Annexin Ii	55	11179	1
							gi|1942977	Chain A, Macrophage Migration Inhibitory Factor (Mif)	55	12612	1
							gi|40789017	KIAA1002 protein [Homo sapiens]	26	105891	1
							gi|913150	calreticulin=calcium binding protein [human, placenta, Peptide Partial, 28 aa, segment 2 of 5]	53	3095	1
							gi|1065361	Chain A, Human Adp-Ribosylation Factor 1 Complexed With Gdp, Full Length Non-Myristoylated	53	20610	2
							gi|159162145	Chain A, Rotamer Strain As A Determinant Of Protein Structural Specificity	53	8560	4
							gi|51247357	Chain A, Crystal Structure Of A Multiple Hydrophobic Core Mutant Of Ubiquitin	53	10027	3
							gi|215273984	RecName: Full=Putative inactive carboxylesterase 4; AltName: Full=Inactive carboxylesterase 1 pseudogene 1; AltName: Full=Placental carboxylesterase 3; Short=PCE-3; Flags: Precursor	50	30773	2
							gi|4502013	adenylate kinase 2, mitochondrial isoform a [Homo sapiens]	49	26689	2
							gi|5803013	endoplasmic reticulum resident protein 29 isoform 1 precursor [Homo sapiens]	49	29032	2
							gi|229532	ubiquitin	47	8446	4
							gi|31615803	Chain A, Synthetic Ubiquitin With Fluoro-Leu At 50 And 67	47	8555	4
							gi|2627129	polyubiquitin [Homo sapiens]	47	68448	4
							gi|6755368	40S ribosomal protein S18 [Mus musculus]	47	17708	2
							gi|313103963	Chain D, Structure And Control Of The Actin Regulatory Wave Complex	44	32035	2
							gi|1008915	proteasome activator hPA28 suunit beta [Homo sapiens]	43	27502	1
							gi|6114601	stromal antigen 3, (STAG3) [Homo sapiens]	43	140158	2
							gi|4588526	nuclear chloride channel [Homo sapiens]	42	27249	2
							gi|498574	adenine phosphoribosyltransferase [Homo sapiens]	42	3532	1
